# Supplementary material for: Screening of DNA Damage Repair Genes Involved in the Prognosis of Triple-Negative Breast Cancer Patients Based on Bioinformatics
Source: Front Genet. 2021 Aug 2;12:721873. doi: 10.3389/fgene.2021.721873 (PMC8365772; doi:10.3389/fgene.2021.721873)
Supplement: Supplementary file 1 [file Table_1.xlsx]

## Sheet: Sheet1
Supplementary Table 1. The clinical conditions of samples
No.	Sampling time	Pathological type	ER positive rate	PR positive rate 2	Her-2 status	Ki-67 expression	Lymph node stage	Tumor size	Age	列3
E01	2020.12.14	Invasive carcinoma	0	0	negative	0.3	N1	T2	57	R
E02	2020.12.25	Invasive carcinoma	0	0	negative	0.8	N0	T1	39	R
E03	2020.12.25	Invasive carcinoma	0	0	negative	0.4	N1	T1	48	R
E04	2020.12.28	Invasive carcinoma	0	0	negative	0.3	N1	T2	54	L
E05	2021.01.25	Invasive carcinoma	0	0	negative	0.3	N3	T2	59	L
E06	2021.01.22	Invasive carcinoma	0	0	negative	0.7	N0	T1	44	R
E07	2021.01.20	Invasive carcinoma	0	0	negative	0.8	N0	T2	49	L
E08	2021.01.20	Invasive carcinoma	0	0	negative	0.4	N0	T1	53	L
E09	2020.12.23	Invasive carcinoma	0	0	negative	0.4	N1	T2	37	L
E10	2021.01.20	Invasive carcinoma	0	0	negative	0.6	N0	T1	36	R
