# Supplementary material for: Screening of DNA Damage Repair Genes Involved in the Prognosis of Triple-Negative Breast Cancer Patients Based on Bioinformatics
Source: Front Genet. 2021 Aug 2;12:721873. doi: 10.3389/fgene.2021.721873 (PMC8365772; doi:10.3389/fgene.2021.721873)
Supplement: Supplementary file 2 [file Table_2.xlsx]

## Sheet: Sheet1
Supplementary Table 2：Primer sequences used for qRT-PCR
Genes	Forword	Reverse
PARP1	TGTGGGTACGGTGATCGGTAG	CAGGGGGTAGAACTTTTTGGG
RAD51	GAGTTTGGTGTAGCAGTGGTAA	ACAGGGAGAGTCGTAGATTTTG
EXO1	GGCCAACAATACCTTCCTCTAT	ACTAATCACTCGTTCCACTCCC
BRIP1	TTGCTTTGGAACAGAAGTACACAA	AAGTTACCGACTACCTCAGGATGG
RMI2	CTTTCTGATAATCCCATCC	GTGTAAATCTTCTACCTCC
RFC4	GAGGAGTAGCTGCCAGTGCG	AGTTCCAGGTGGTCCGTAAA
GAPDH	CGCTGAGTACGTCGTGGAGTC	GCTGATGATCTTGAGGCTGTTGTC
