# Supplementary material for: Screening of DNA Damage Repair Genes Involved in the Prognosis of Triple-Negative Breast Cancer Patients Based on Bioinformatics
Source: Front Genet. 2021 Aug 2;12:721873. doi: 10.3389/fgene.2021.721873 (PMC8365772; doi:10.3389/fgene.2021.721873)
Supplement: Supplementary file 5 [file Table_5.xlsx]

## Sheet: survival
Supplementary Table 5：Effect of six prognostic genes on the overall survival of patients with TNBC
gene	pvalue
PARP1	0.211902
BRIP1	0.336647
RMI2	0.197363
RFC4	0.108502
EXO1	0.0585071
RAD51	0.245083
